# Supplementary material for: Adverse Events for Monoclonal Antibodies in Patients with Allergic Rhinitis: A Systematic Review and Meta-Analysis of Randomized Clinical Trials
Source: J Clin Med. 2023 Apr 13;12(8):2848. doi: 10.3390/jcm12082848 (PMC10144224; doi:10.3390/jcm12082848)
Supplement: Supplementary file 1 [file jcm-12-02848-s001.zip]

Archive with 1 entries (1 files):
- jcm-2218962-supplementary.pdf
